# Supplementary material for: Phylogenetic Diversity and Antimicrobial Resistance of Campylobacter coli from Humans and Animals in Japan
Source: Microbes Environ. 2019 Mar 21;34(2):146–54. doi: 10.1264/jsme2.ME18115 (PMC6594732; doi:10.1264/jsme2.ME18115)
Supplement: Supplementary file 2 [file 34_146_s2.xlsx]

## Sheet: Table S1
Table S1. Summary of MLST and antimicrobial resistance profiles of C. coli strains from humans and animals in Japan between 2008 and 2014.
ID *1	Isolate	Region	Farm	year	source	MLST profile *2										Antimicrobial resistance profile *3								Plasmid (kb)*4
						aspA	glnA	gltA	glyA	pgm	tkt	uncA	ST	CC		TET	EM	NFLX	OFLX	CPFX	NA	ABPC	GM
46181	CCH001	Osaka	-	2008	Human	33	39	30	78	104	43	17	1068	828CC		S	S	R	R	R	R	S	S	NT
46182	CCH002	Osaka	-	2008	Human	33	39	30	78	104	43	17	1068	828CC		R	S	R	R	R	R	S	S	+ (23.6)
46183	CCH003	Osaka	-	2008	Human	33	39	30	78	104	43	17	1068	828CC		R	S	S	S	S	S	S	S	+ (23.6)
46184	CCH004	Osaka	-	2008	Human	33	39	30	78	104	43	17	1068	828CC		R	S	R	R	R	R	S	S	+ (3.8, 23.6)
46185	CCH005	Osaka	-	2008	Human	33	39	30	78	104	43	17	1068	828CC		R	S	R	R	R	R	S	S	+ (1.0, 23.6, 44.0)
46186	CCH006	Osaka	-	2008	Human	33	39	30	79	113	47	17	860	828CC		R	S	R	R	R	R	I	S	+ (1.7, 24.5)
46187	CCH007	Osaka	-	2008	Human	33	39	30	79	113	47	17	860	828CC		R	S	R	R	R	R	S	S	+ (25.4)
46188	CCH008	Osaka	-	2009	Human	32	39	30	82	104	43	17	1593	828CC		R	S	R	R	R	R	R	R	-
46189	CCH009	Osaka	-	2009	Human	33	39	30	78	104	43	17	1068	828CC		R	S	R	R	R	R	S	S	+ (3.5, 23.6)
46190	CCH010	Osaka	-	2009	Human	33	39	161	82	104	44	36	8795	828CC		R	R	S	S	S	S	S	S	+ (25.0, 45.1)
46191	CCH011	Osaka	-	2009	Human	32	39	30	82	104	43	17	1593	828CC		S	S	R	I	R	R	S	S	NT
46192	CCH012	Osaka	-	2009	Human	33	39	30	79	104	47	17	830	828CC		R	S	R	R	R	R	S	S	+ (7.6, 44.7)
46193	CCH013	Osaka	-	2009	Human	33	39	30	82	104	56	17	827	828CC		S	S	S	S	S	S	S	S	NT
46194	CCH014	Osaka	-	2009	Human	33	39	30	82	113	43	17	829	828CC		S	S	R	R	R	R	S	S	NT
46195	CCH015	Osaka	-	2009	Human	33	39	30	79	113	47	17	860	828CC		R	S	R	R	I	R	S	S	+ (24.5)
46196	CCH016	Osaka	-	2009	Human	33	39	30	79	113	47	17	860	828CC		R	S	R	R	R	R	S	S	+ (3.6, 24.5)
46197	CCH017	Osaka	-	2009	Human	33	39	30	79	113	47	17	860	828CC		R	S	R	I	R	R	S	S	+ (23.7)
46198	CCH018	Osaka	-	2010	Human	33	39	30	82	113	43	17	829	828CC		S	S	R	R	R	R	S	S	NT
46199	CCH019	Osaka	-	2010	Human	33	39	30	79	113	47	17	860	828CC		S	S	R	R	R	R	S	S	+ (25.1, 56.0)
46200	CCH020	Osaka	-	2010	Human	33	39	30	79	113	47	17	860	828CC		R	S	R	I	I	R	S	S	+ (23.9)
46201	CCH021	Osaka	-	2010	Human	33	39	30	81	104	43	17	8796	828CC		R	R	S	S	S	S	S	S	+ (5.3, 48.0)
46202	CCH022	Osaka	-	2010	Human	33	39	30	79	113	47	17	860	828CC		R	S	R	R	R	R	S	S	+ (25.6)
46203	CCH023	Osaka	-	2011	Human	33	38	30	82	104	43	17	854	828CC		I	S	S	S	S	S	S	S	NT
46204	CCH024	Osaka	-	2011	Human	33	39	66	82	104	44	41	831	828CC		S	S	S	S	S	S	S	S	NT
46205	CCH025	Osaka	-	2011	Human	33	39	30	78	104	43	17	1068	828CC		R	S	S	S	S	S	R	S	+ (23.6)
46206	CCH026	Osaka	-	2011	Human	33	39	30	78	104	43	17	1068	828CC		R	S	R	R	R	R	R	S	+ (23.6)
46207	CCH027	Osaka	-	2011	Human	33	39	30	82	104	56	17	827	828CC		R	S	S	S	S	S	R	S	+ (6.7, 21.8, 45.0)
46208	CCH028	Osaka	-	2011	Human	33	39	30	79	113	47	17	860	828CC		I	S	S	S	S	R	S	S	NT
46209	CCH029	Osaka	-	2011	Human	33	39	30	79	113	47	17	860	828CC		I	S	S	S	S	R	S	S	NT
46210	CCH030	Osaka	-	2011	Human	33	39	30	79	113	47	17	860	828CC		S	S	R	R	R	R	S	S	NT
46211	CCH031	Osaka	-	2011	Human	33	39	30	79	104	44	41	8797	828CC		S	S	S	S	S	S	S	S	NT
46212	CCH032	Osaka	-	2012	Human	33	39	66	174	104	43	41	1181	828CC		S	S	S	S	S	S	I	S	NT
46213	CCH033	Osaka	-	2013	Human	33	39	66	174	104	43	17	8798	828CC		S	S	S	S	S	S	R	S	NT
46214	CCH034	Osaka	-	2013	Human	32	39	30	82	104	43	17	1593	828CC		R	S	R	R	R	R	I	S	+ (9.5, 45.2)
46215	CCH035	Osaka	-	2014	Human	32	39	30	82	104	43	17	1593	828CC		S	S	R	R	R	R	S	S	NT
46216	CCH036	Osaka	-	2014	Human	33	39	30	79	113	47	17	860	828CC		S	S	S	S	S	S	R	S	NT
46217	CCH037	Osaka	-	2014	Human	33	39	30	79	113	47	17	860	828CC		R	S	S	S	S	S	R	S	+ (25.4)
46218	CCH038	Osaka	-	2014	Human	33	39	30	79	113	47	17	860	828CC		R	S	R	R	R	R	I	S	+ (24.6)
46219	CCH039	Osaka	-	2014	Human	33	39	30	79	113	47	17	860	828CC		R	S	R	R	R	R	R	S	+ (25.5)
46220	CCH040	Osaka	-	2014	Human	33	39	30	79	113	47	17	860	828CC		R	S	R	R	R	R	R	S	-
46221	CCH041	Osaka	-	2014	Human	33	39	30	79	113	47	17	860	828CC		R	S	R	R	R	R	R	S	+ (23.8)
46222	CCH042	Osaka	-	2014	Human	33	39	30	79	113	47	17	860	828CC		R	S	R	R	R	R	R	S	+ (24.5)
46223	CCC001	Osaka	A	2008	Poultry	103	110	30	79	189	168	17	8799	UA		S	S	S	S	S	S	S	S	NT
46224	CCC002	Miyazaki	B	2008	Poultry	103	110	30	78	189	168	17	8800	UA		S	S	S	S	S	S	S	S	NT
46225	CCC003	Miyazaki	B	2008	Poultry	33	39	30	79	104	206	17	1628	828CC		S	S	S	S	S	S	S	S	NT
46226	CCC004	Kagoshima	C	2008	Poultry	33	39	30	79	113	44	17	1767	828CC		S	S	S	S	S	S	S	S	NT
46227	CCC005	Iwate	D	2008	Poultry	33	39	30	79	113	44	17	1767	828CC		S	S	S	S	S	S	S	S	NT
46228	CCC006	Iwate	D	2009	Poultry	33	39	30	79	113	47	17	860	828CC		R	S	R	R	R	R	S	S	+ (24.6, 47.8)
46229	CCC007	Miyazaki	E	2009	Poultry	33	176	30	82	113	43	17	1586	828CC		R	S	R	R	R	R	S	S	+ (4.4, 46.1)
46230	CCC008	Kagoshima	C	2009	Poultry	33	38	161	82	104	85	68	8801	UA		R	S	R	R	R	R	S	S	+ (4.2, 25.5, 51.5)
46231	CCC009	Miyazaki	B	2009	Poultry	33	39	30	79	113	47	17	860	828CC		R	S	R	R	R	R	S	S	+ (0.9, 48.9)
46232	CCC010	Kagoshima	C	2009	Poultry	33	39	30	79	113	47	17	860	828CC		R	S	R	R	R	R	S	S	+ (49.8)
46233	CCC011	Iwate	F	2009	Poultry	33	39	30	79	113	47	17	860	828CC		R	S	R	R	R	R	S	S	+ (50.5)
46234	CCC012	Akita	G	2009	Poultry	33	39	30	79	104	47	17	830	828CC		S	S	R	R	R	R	S	S	NT
46235	CCC013	Miyazaki	B	2009	Poultry	33	39	30	79	113	47	17	860	828CC		R	S	R	R	R	R	S	S	+ (50.5)
46236	CCC014	Miyazaki	B	2009	Poultry	33	39	30	82	104	43	17	828	828CC		S	S	R	R	R	R	S	S	NT
46237	CCC015	Kagoshima	C	2010	Poultry	33	39	30	79	113	47	17	860	828CC		R	S	R	R	R	R	S	S	+ (50.1)
46238	CCC016	Kagoshima	C	2010	Poultry	33	38	30	82	251	47	132	8802	UA		R	S	R	R	R	R	S	S	+ (3.0, 23.1, 46.4)
46239	CCC017	Iwate	D	2011	Poultry	33	39	30	79	113	47	17	860	828CC		R	S	R	R	R	R	S	S	+ (22.8, 82.7)
46240	CCC018	Iwate	F	2011	Poultry	33	39	30	79	113	47	17	860	828CC		R	S	R	R	R	R	S	S	-
46241	CCC019	Iwate	D	2012	Poultry	33	39	65	79	104	85	17	2273	828CC		R	S	R	R	R	R	S	S	+ (3.3, 25.0, 45.9)
46242	CCC020	Kagoshima	C	2012	Poultry	33	39	30	79	113	44	17	1767	828CC		S	S	S	S	S	S	S	S	NT
46243	CCC021	Kagoshima	C	2013	Poultry	33	39	30	79	113	44	17	1767	828CC		S	S	S	S	S	S	S	S	NT
46244	CCC022	Kagoshima	C	2013	Poultry	33	39	30	79	113	47	17	860	828CC		R	S	R	R	R	R	S	S	+ (47.6)
46245	CCC023	Miyazaki	B	2013	Poultry	33	39	30	79	104	206	17	1628	828CC		R	S	R	R	R	R	S	S	+ (3.9, 50.7)
46246	CCC024	Miyazaki	B	2014	Poultry	33	38	30	82	104	43	17	854	828CC		S	S	R	R	R	R	S	S	NT
46247	CCC025	Miyazaki	E	2014	Poultry	33	39	30	79	104	35	17	855	828CC		R	S	R	R	R	R	S	S	+ (46.4)
46248	CCP001	Akita	H	2014	Swine	33	66	30	82	104	35	17	1562	828CC		R	S	S	S	S	S	R	S	-
46249	CCP002	Akita	I	2014	Swine	33	66	30	82	104	35	17	1562	828CC		R	S	S	S	S	S	R	S	-
46250	CCP003	Shizuoka	J	2014	Swine	33	38	30	82	540	35	17	4969	828CC		S	S	S	S	S	S	R	S	NT
46251	CCP004	Shizuoka	J	2014	Swine	33	66	30	82	104	35	17	1562	828CC		S	S	S	S	S	S	R	S	NT
46252	CCP005	Akita	K	2014	Swine	33	66	30	82	104	35	17	1562	828CC		R	R	S	S	S	S	R	S	-
46253	CCP006	Akita	I	2014	Swine	33	66	30	82	475	600	17	8803	828CC		R	S	S	S	S	S	R	S	-
46254	CCP007	Iwate	L	2014	Swine	33	39	147	140	104	43	79	8804	828CC		R	R	R	R	R	S	R	S	-
46255	CCP008	Iwate	L	2014	Swine	33	263	30	140	626	35	79	8805	UA		R	R	R	R	R	S	R	S	-
46256	CCP009	Shizuoka	J	2014	Swine	33	39	30	82	104	44	17	1145	828CC		R	S	S	S	S	S	R	S	-
46257	CCP010	Shizuoka	J	2014	Swine	33	39	30	82	104	43	17	828	828CC		R	S	S	S	S	S	I	S	+ (2.2, 4.7)
46258	CCP011	Akita	H	2014	Swine	33	39	30	82	250	43	17	8806	828CC		R	R	S	S	S	S	R	S	-
46259	CCP012	Iwate	L	2014	Swine	33	66	30	82	104	35	17	1562	828CC		R	R	S	S	S	S	I	S	+ (0.9, 2.7)
46260	CCP013	Iwate	L	2014	Swine	33	66	30	82	104	35	17	1562	828CC		R	R	S	S	S	S	R	S	-
46261	CCP014	Akita	G	2014	Swine	33	66	30	82	104	35	17	1562	828CC		R	R	S	S	S	S	R	S	-
46262	CCP015	Iwate	M	2014	Swine	33	39	30	82	113	44	17	872	828CC		R	R	S	S	S	S	R	S	-
46263	CCP016	Iwate	L	2014	Swine	33	39	30	82	113	44	17	872	828CC		R	R	S	S	S	S	R	S	-
46264	CCP017	Iwate	M	2014	Swine	33	66	30	82	104	35	17	1562	828CC		R	R	S	S	S	S	R	S	+ (0.9, 32.0)
46265	CCP018	Iwate	L	2014	Swine	33	66	30	82	104	35	17	1562	828CC		R	R	S	S	S	S	R	S	-
46266	CCP019	Shizuoka	J	2014	Swine	33	39	30	82	104	44	17	1145	828CC		R	S	S	S	S	S	R	S	-
46267	CCP020	Iwate	L	2014	Swine	33	39	30	82	104	44	17	1145	828CC		R	S	S	S	S	S	R	S	-
46268	CCP021	Akita	H	2014	Swine	33	39	30	82	104	394	17	8807	828CC		R	R	S	S	S	S	R	S	+ (3.2, 5.5)
46269	CCP022	Akita	K	2014	Swine	33	66	30	82	104	35	17	1562	828CC		R	R	S	S	S	S	R	S	-
46270	CCP023	Akita	H	2014	Swine	33	39	30	82	104	394	17	8807	828CC		R	R	S	S	S	S	R	S	-
46271	CCP024	Akita	I	2014	Swine	33	66	30	82	104	35	17	1562	828CC		R	R	S	S	S	S	R	S	-
46272	CCP025	Shizuoka	J	2014	Swine	33	38	30	82	104	35	17	1096	828CC		R	S	R	R	R	R	R	S	-
46273	CCB001	Osaka	N	2014	Cattle	33	39	30	78	104	43	17	1068	828CC		R	S	S	S	S	S	S	S	+ (0.6, 25.1)
46274	CCB002	Hyogo	O	2014	Cattle	33	39	30	78	104	43	17	1068	828CC		S	S	S	S	S	S	S	S	NT
46275	CCB003	Hyogo	O	2014	Cattle	33	39	30	78	104	43	17	1068	828CC		S	S	S	S	S	S	S	S	NT
46276	CCB004	Hyogo	O	2014	Cattle	33	39	30	82	104	56	17	827	828CC		S	S	S	S	S	S	S	S	NT
46277	CCB005	Hyogo	O	2014	Cattle	33	39	30	78	104	44	17	1110	828CC		S	S	S	S	S	S	S	S	NT
46278	CCB006	Hyogo	O	2014	Cattle	33	39	30	78	104	44	17	1110	828CC		S	S	S	S	S	S	S	S	NT
46279	CCB007	Hokkaido	P	2014	Cattle	33	39	30	78	104	43	17	1068	828CC		S	S	R	R	R	S	S	S	NT
46280	CCB008	Hokkaido	P	2014	Cattle	33	39	30	78	104	43	17	1068	828CC		S	S	R	R	R	S	S	S	NT
46281	CCB009	Hokkaido	P	2014	Cattle	33	39	30	78	104	43	17	1068	828CC		S	S	S	S	S	S	S	S	NT
46282	CCB010	Iwate	Q	2014	Cattle	33	39	30	82	104	56	17	827	828CC		S	S	S	S	S	S	S	S	NT
46283	CCB011	Iwate	Q	2014	Cattle	33	39	30	82	104	56	17	827	828CC		S	S	S	S	S	S	S	S	NT
46284	CCB012	Iwate	Q	2014	Cattle	33	39	30	78	104	43	17	1068	828CC		R	S	R	R	R	S	S	S	+ (2.5, 44.7)
46285	CCB013	Iwate	Q	2014	Cattle	33	39	30	78	104	43	17	1068	828CC		S	S	S	S	S	S	S	S	NT
46286	CCB014	Hyogo	O	2014	Cattle	33	39	30	78	104	43	17	1068	828CC		S	S	S	S	S	S	S	S	NT
46287	CCB015	Hyogo	O	2014	Cattle	33	39	30	78	104	43	17	1068	828CC		S	S	S	S	S	S	S	S	NT
46288	CCB016	Hyogo	O	2014	Cattle	33	39	30	78	104	43	17	1068	828CC		S	S	S	S	S	S	S	S	NT
46289	CCB017	Hyogo	O	2014	Cattle	33	39	30	82	104	56	17	827	828CC		S	S	S	S	S	S	S	S	NT
46290	CCB018	Iwate	R	2014	Cattle	33	39	30	78	104	43	17	1068	828CC		S	S	S	S	S	S	S	S	NT
46291	CCB019	Iwate	R	2014	Cattle	33	39	30	78	104	43	17	1068	828CC		S	S	S	S	S	S	S	S	NT
46292	CCB020	Iwate	R	2014	Cattle	33	39	30	78	104	43	17	1068	828CC		S	S	S	S	S	S	S	S	NT
46293	CCB021	Iwate	Q	2014	Cattle	33	39	30	78	104	43	17	1068	828CC		S	S	S	S	S	S	S	S	NT
46294	CCB022	Iwate	Q	2014	Cattle	33	38	30	82	104	43	17	854	828CC		S	S	S	S	S	S	S	S	NT
46295	CCB023	Hokkaido	P	2014	Cattle	33	39	30	78	104	43	17	1068	828CC		S	S	S	S	S	S	S	S	NT
46296	CCB024	Hokkaido	P	2014	Cattle	33	39	30	78	104	43	17	1068	828CC		S	S	S	S	S	S	S	S	NT
46297	CCB025	Hokkaido	P	2014	Cattle	33	39	30	78	104	43	17	1068	828CC		S	S	S	S	S	S	S	S	NT
46298	CCW001	Miyazaki	-	2014	Wild bird	78	154	146	220	796	458	92	8809	UA		S	S	S	S	S	S	S	S	NT
46299	CCW002	Miyazaki	-	2014	Wild bird	81	155	30	163	231	43	93	1243	UA		S	S	S	S	S	S	R	S	NT
*1 Isolate ID deposited on the Campylobacter PubMLST database (www.pubmlst.org/campylobacter).
*2 MLST alleles are shown. ST, sequence type; CC, clonal complex; UA, unassigned to any CCs. Novel STs found in this study are shown in bold.
*3 R, resistance; I, intermediate; S, sensitive.
*4 Presence of plasmids on the TET-resistant strains are shown (+, positive; -, negative; NT, not tested), and plasmid size (kbp) are shown in the parenthesis.
