# Supplementary material for: Phylogenetic Diversity and Antimicrobial Resistance of Campylobacter coli from Humans and Animals in Japan
Source: Microbes Environ. 2019 Mar 21;34(2):146–54. doi: 10.1264/jsme2.ME18115 (PMC6594732; doi:10.1264/jsme2.ME18115)
Supplement: Supplementary file 3 [file 34_146_s3.xlsx]

## Sheet: Sheet4
Table S2. Genome-based prediction for the distribution of AMR-associated genes and presence of possible genomic island in swine ST-1562 strains that are resistant to EM, TET, and ABPC.
Strain	Acquired AMR gene *1	Point mutation *2	Gene synteny in multidrug AMR-GI *3	Predicted AMR phenotype		Actual AMR phenotype *4
CCP005	tetO (M18896)	-	-	tetracycline (TET)		TETR
	blaOXA-61 (AY587956)	-	I-1	ampicillin (ABPC)		ABPCR
	hpt(CP004067)	-	I-2	hygromycin (HYG)		HYGS
	ant(6)-I (AFJ97257)	-	I-3	streptomycin (SM)		SMS
	sat4 (AFJ97258)	-	I-4	streptothricin		NT
	aph(3')-III (M26832)	-	I-5	kanamycin (KM)		KMS
	-	23S rRNA (A2075G)	-	erythromycin (EM)		EMR
	-	rpsL (K43R/K88R)	-	fluoroquinolones (FQs)		CPFXS
CCP013	tetO (M18896)	-	-	tetracycline (TET)		TETR
	blaOXA-61 (AY587956)	-	-	ampicillin (ABPC)		ABPCR
	hpt(CP004067)	-	II-1	hygromycin (HYG)		HYGS
	ant(6)-I (AFJ97257)	-	II-2	streptomycin (SM)		SMS
	sat4 (AFJ97258)	-	II-3	streptothricin		NT
	aph(3')-III (M26832)	-	II-4	kanamycin (KM)		KMS
	-	23S rRNA (A2075G)	-	erythromycin (EM)		EMR
	-	rpsL (K43R/K88R)	-	fluoroquinolones (FQs)		CPFXS
CCP014	tetO (M18896)	-	-	tetracycline (TET)		TETR
	blaOXA-61 (AY587956)	-	-	ampicillin (ABPC)		ABPCR
	hpt(CP004067)	-	III-1	hygromycin (HYG)		HYGS
	cat (M35190)	-	III-2	chloramphenicol (CAT)		CATS
	aph(3')-III (M26832)	-	III-3	kanamycin (KM)		KMS
	-	23S rRNA (A2075G)	-	erythromycin (EM)		EMR
	-	rpsL (K43R/K88R)	-	fluoroquinolones (FQs)		CPFXS
CCP022	tetO (M18896)	-	-	tetracycline (TET)		TETR
	blaOXA-61 (AY587956)	-	-	ampicillin (ABPC)		ABPCR
	cat (M35190)	-	IV-1	chloramphenicol (CAT)		CATS
	aph(3')-III (M26832)	-	IV-2	kanamycin (KM)		KMS
	-	23S rRNA (A2075G)	-	erythromycin (EM)		EMR
	-	rpsL (K43R/K88R)	-	fluoroquinolones (FQs)		CPFXS
*1 AMR-associated genes are predicted by ResFinder program. Accession numbers of homologous genes are in the parenthesis.
Acquired AMR genes found on the possible genomic islands detected by IslandViewer 4 program are underlined.
*2 Chromosomal point mutated genes are shown. Mutated positions are in the parenthesis.
*3 Gene syntheny in the multidrug AMR-genomic island (GI) are shown as Roman characters (I to IV, by differences in the contents) and alphanumeric characters.
*4 Actual AMR phenotypes assessed by disk diffusion test are shown (R, resistant; S, sensitive).
